# Supplementary material for: Strain diversity in Mycobacterium avium subsp. paratuberculosis-positive bovine fecal samples collected in Switzerland
Source: Front Vet Sci. 2023 Apr 26;10:1154516. doi: 10.3389/fvets.2023.1154516 (PMC10171428; doi:10.3389/fvets.2023.1154516)
Supplement: Supplementary file 1 [file Table_1.XLSX]

## Sheet: Supplementary material
Sample ID	Location	Year	INMV Profile	C-/S-type	Breed	type of farming	Age/years	Clinical signs	Ct F571	Ct IS9001
17-1254/1	Aargau	2017	INMV6	C	C	unknown	3.2137	unknown	26.954	24.351
17-1254/2*	Aargau	2017	INMV6	C	L	beef production	4.18356	unknown	22.377	22.229		Breed	total cows	%
20-1174*	Aargau	2020	INMV5	C	L	beef production	3.46301	chronic diarrhea, emaciation	23.986	22.959		L = Limousin	27	30
4022	Bern	2015	INMV1	C	L	beef production	5.07945	unknown	12.661	10.43		H = Holstein Friesian	19	21.1111
4065*	Bern	2015	INMV1	C	L	beef production	5.10959	unknown	12.97	11.973		S = Simmental	12	13.3333
16-461*	Bern	2016	INMV1	C	L	beef production	6.5726	unknown	20.264	16.3		A = Angus	11	12.2222
16-487*	Bern	2016	INMV2	C	L	beef production	5.62466	unknown	17.595	13.781		C = crossbreeds	7	7.77778
17-1248*	Bern	2017	INMV2	C	L	beef production	4.11781	unknown	20.182	19.055		Ch = Charolais	7	7.77778
20-1206*	Bern	2020	INMV1	C	L	beef production	2.57534	chronic diarrhea	25.77	26.049		Au = Aubrac	2	2.22222
20-2316*	Bern	2020	INMV2	C	S	unknown	6.48219	chronic diarrhea, emaciation	21.13	20.513		P = Piemontese	1	1.11111
20-57*	Bern	2020	INMV1	C	L	beef production	4.30685	unknown	24	22.6		Bl = Blonde d'Aquitaine	1	1.11111
20-773*	Bern	2020	INMV1	C	C	unknown	2.58356	unknown	27.805	24.644		M = Montbeliard	1	1.11111
21-2245*	Bern	2021	INMV1	C	A	beef production	4.08493	chronic diarrhea, emaciation	22.202	22.374		B = Brown Swiss	1	1.11111
21-52*	Bern	2021	INMV1	C	A	beef production	5.35068	unknown	20.48	20.088		unknwon	1	1.11111
4007-1	Bern	2015	INMV1	C	L	beef production	7.94795	unknown	13.127	10.915
4028-1	Bern	2015	INMV1	C	L	beef production	4.09589	unknown	14.003	11.998
4030-2	Bern	2015	INMV1	C	L	beef production	3.92055	unknown	15.382	13.081
7023*	Freiburg	2015	INMV6	C	H	diary farm	5.98082	unknown	12.393	9.689
7118*	Freiburg	2015	INMV1	C	H	diary farm	2.00274	unknown	16.976	14.211
7120	Freiburg	2015	INMV1	C	H	diary farm	1.87945	unknown	18.202	16.539
7126	Freiburg	2015	INMV1	C	H	diary farm	1.80274	unknown	14.02	12.117
20005*	Freiburg	2015	INMV2	C	Ch	beef production	6.49589	unknown	28.3	27.8
12065b*	Freiburg	2015	INMV2	C	L	beef production	8.32877	unknown	26.94	26.595
7013-1	Freiburg	2015	INMV6	C	H	diary farm	6.6137	unknown	29.4	29.5
7023-1	Freiburg	2015	INMV1	C	H	diary farm	5.98082	unknown	12.569	10.454
7082-1	Freiburg	2015	INMV6	C	H	diary farm	3.00548	unknown	28.56	27.294
7128-1	Freiburg	2015	INMV1	C	H	diary farm	1.74795	unknown	14.581	13.73
7129-1	Freiburg	2015	INMV1	C	H	diary farm	1.74795	unknown	12.744	10.758
6011*	Genf	2015	INMV1	C	S	unknown	6.91233	unknown	12.914	11.301
20-1475*	Genf	2020	INMV72	S	P	beef production	5.80822	chronic diarrhea, emaciation	18.565	17.249
6004-1*	Genf	2015	INMV2	C	S	unknown	7.92055	unknown	12.586	10.74
6012-1	Genf	2015	INMV1	C	S	unknown	6.81918	unknown	30.7	31.2
6037-1*	Genf	2015	INMV6	C	S	unknown	5.00548	unknown	12.597	10.554
6040-1	Genf	2015	INMV6	C	S	unknown	4.96986	unknown	14.997	13.901
6098-1*	Genf	2015	INMV252	C	S	unknown	1.88219	unknown	27.967	28.431
6099-1	Genf	2015	INMV1	C	S	unknown	1.86027	unknown	29.2	29.5
6104-1	Genf	2015	INMV6	C	S	unknown	1.80548	unknown	30.3	29.5
17-1619*	Graubünden	2017	INMV1	C	A	beef production	5.13973	unknown	22.602	21.808
20-1444*	Graubünden	2020	INMV6	C	L	beef production	4.10685	unknown	22.473	21.59
20-498	Graubünden	2020	INMV6	C	H	diary farm	4.90411	chronic diarrhea since eight weeks	27.8	27.7
20-499*	Graubünden	2020	INMV6	C	H	diary farm	4.90411	chronic diarrhea since eight weeks	26.454	25.046
8024*	Jura	2015	INMV2	C	L	beef production	5.88767	unknown	15.562	13.62
8025*	Jura	2015	INMV6	C	L	beef production	5.81918	unknown	29.5	28.5
9005*	Jura	2015	INMV3	C	H	diary farm	7.59452	unknown	13.737	12.308
13-273	Jura	2013	INMV2	C	H	diary farm	4.05753	unknown	29.7	31
16-666*	Jura	2016	INMV1	C	L	beef production	3.8137	unknown	29.316	28.724
17-1884*	Jura	2017	INMV1	C	L	beef production	10.8548	chronic diarrhea	20.571	20.171
20-1258*	Jura	2020	INMV3	C	L	beef production	2.8274	chronic diarrhea	20.953	21.188
20-45*	Jura	2020	INMV2	C	L	beef production	3.11781	unknown	23.538	23.659
21-106*	Jura	2021	INMV9	C	S	unknown	3.52329	unknown	26.219	27.84
21-1319*	Jura	2021	INMV2	C	H	diary farm	4.47397	chronic diarrhea, emaciation	27.749	22.622
21-1863*	Jura	2021	INMV116	C	Ch	beef production	4.75616	chronic diarrhea ( 5 months), emaciation	28.902	29.587
21-274*	Jura	2021	INMV1	C	Bl	beef production	6.50959	unknown	25.153	25.648
21-688*	Jura	2021	INMV1	C	H	diary farm	6.73151	unknown	28.009	28.438
21-775*	Jura	2021	INMV9	C	S	unknown	5.86301	chronic diarrhea	19.072	20.64
21-92*	Jura	2021	INMV9	C	M	beef production	3.44384	unknown	20.343	20.197
16-1383*	Luzern	2016	INMV2	C	Ch	beef production	4.86849	unknown	24.862	24.499
17-1426*	Luzern	2017	INMV2	C	Ch	beef production	10.5781	chronic diarrhea	24.714	25.257
17-239*	Luzern	2017	INMV1	C	C	unknown	5.84384	unknown	26.116	27.179
17-890*	Luzern	2017	INMV6	C	L	beef production	3.41644	unknown	22.191	22.551
20-194	Luzern	2020	INMV2	C	Ch	beef production	6.53151	unknown	27.997	28.157
20-2305*	Luzern	2020	INMV116	C	H	diary farm	5.49315	unknown	17.452	16.224
20-607*	Luzern	2020	INMV1	C	L	beef production	3.33973	chronic diarrhea	19.072	20.64
20-895*	Luzern	2020	INMV2	C	Au	beef production	3.38904	unknown	20.343	20.197
21-1061*	Luzern	2021	INMV1	C	L	beef production	8.53425	chronic diarrhea (one year)	24.862	24.499
21-818*	Luzern	2021	INMV6	C	H	diary farm	7.1863	unknown	24.714	25.257
15-175*	Neuenburg	2015	INMV1	C	A	beef production	9.03562	chronic diarrhea, emaciation	26.116	27.179
20-64*	Nidwalden	2020	INMV253	S	B	diary farm	6.1589	unknown	22.191	22.551
16-1179 *	Sankt Gallen	2016	INMV2	C	C	unknown	11.0712	unknown	27.997	28.157
20-1519*	Sankt Gallen	2020	INMV5	C	L	beef production	3.48219	unknown	17.452	16.224
20-901*	Sankt Gallen	2020	INMV253	S	Ch	beef production	3.53425	unknown	21.299	21.336
21-1764*	Sankt Gallen	2021	INMV9	C	H	diary farm	2.90137	unknown	28.4	27.8
17-1319*	Solothurn	2017	INMV2	C	Au	beef production	3.08219	unknown	28.377	26.718
17-1132*	Tessin	2017	INMV9	C	S	unknown	7.90137	unknown	22.35	22.497
17-746*	Uri	2017	INMV6	C	C	unknown	3.58082	unknown	12.995	10.913
21-118*	Waadt	2021	INMV2	C	Ch	beef production	4.93973	unknown	21.278	20.766
21-41/1*	Waadt	2021	INMV116	C	A	beef production	5.25205	unknown	21.252	19.559
21-41/2	Waadt	2021	INMV116	C	A	beef production	6.62192	unknown	24.844	24.28
5027-1	Waadt	2015	INMV1	C	A	beef production	4.30411	unknown	15.989	14.641
5073-1	Waadt	2015	INMV6	C	A	beef production	7.31781	unknown	14.131	11.003
5075-1*	Waadt	2015	INMV1	C	L	beef production	3.56712	unknown	29.8	30.2
5084-1*	Waadt	2015	INMV6	C	L	beef production	3.62466	unknown	14.182	10.695
3003	Wallis	2015	INMV1	C	C	unknown	11.0658	unknown	13.545	11.883
17-1567*	Wallis	2017	INMV1	C	unknown	unknown	unknown	unknown	29.517	30.839
3019-1*	Wallis	2015	INMV1	C	C	unknown	5.34247	unknown	12.974	11.431
1653676*	Zürich	2017	INMV1	C	L	beef production	3.54521	unknown	25.467	25.369
14-98	Zürich	2014	INMV6	C	A	beef production	3.74795	chronic diarrhea, emaciation	19.092	15.292
16-376/1*	Zürich	2016	INMV6	C	A	beef production	3.28219	unknown	24.391	22.544
17-1240*	Zürich	2017	INMV9	C	H	diary farm	7.32329	chronic diarrhea, emaciation	29.469	28.648
17-399	Zürich	2017	INMV6	C	A	beef production	3.80274	unknown	23.984	20.639
*epidemiologically independent samples
1 qPCR targeting F57 and IS900 (Scherrer et al., 2019)
